# Supplementary material for: Hierarchical graphs for rule-based modeling of biochemical systems
Source: BMC Bioinformatics. 2011 Feb 2;12:45. doi: 10.1186/1471-2105-12-45 (PMC3152790; doi:10.1186/1471-2105-12-45)
Supplement: Additional file 1 — The HNauty source code written in Perl. [file 1471-2105-12-45-S1.PL]

#!/usr/bin/perl

########### Nauty program

# list of subroutines:

# adj_permute
# intersection
# is_discrete
# lex_ordered
# nauty
# partition_meet
# partition_value
# pfixp
# refinement
# Run
# update_automorphisms


#Run();

# The run routine is provided simply as an example and debuggin tool.
# It is not part of the actual algorithm.


sub update_cell{
    my $node = shift;  #array
    my $cell = shift;  #array
    my $perms = shift; #array

    my $i;

    $fixing = [];
    for $i (0..$#{$perms}) {
	if (pfixp($node, @{@$perms[$i]}[0])) {
	    $cell = intersection($cell, @{@$perms[$i]}[1]);
	}
    }
    return $cell;
}

sub pfixp{
    my $partition = shift; #array
    my $perm_fix = shift;  #array
    my($i, $fixed);

    $fixed = 1;
    $i = 0;
    while ($fixed and $i < scalar @$partition) {
	if (scalar @{@$partition[$i]} == 1 and (not defined($perm_fix->{@{@$partition[$i]}[0]}))) {
	    $fixed = 0;
	}
	$i ++;
    }
    return $fixed;
}


sub update_automorphisms{
    my $autos = shift;  #array
    my $perm = shift;  #hash

    my $un_used;  #hash
    my $fix = {}; #hash
    my $orbit_reps = []; # array
    my $something;  #array
    my $cycle;
    my ($element, $done, $cycle_done);

    $un_used = deep_copy($perm);
    $done = 0;
    while (not $done) {
	@$something = sort keys %$un_used;
	if (scalar @$something == 0) {
	    $done = 1;
	} else {
	    $element = @$something[0];
	    $cycle = [$element];
	    $cycle_done = 0;
	    while (not $cycle_done) {
		delete($un_used->{$element});
		$element = $perm->{$element};
		if (not defined($un_used->{$element})) {
		    $cycle_done = 1;
		} else {
		    push @$cycle, $element;
		}
	    }
	    @$cycle = sort @$cycle;
	    push @$orbit_reps, @$cycle[0];
	    if (scalar @$cycle == 1) {
		$fix->{@$cycle[0]} = 1;
	    }
	}
    }
    push @$autos, [$fix, $orbit_reps];
    return ($fix, $orbit_reps, $autos);
}


sub partition_value{
    my $part = shift;  #array
    my $indicator; #array
    my $tmp; #hash
    my $other; # array
    my $i;

    $tmp = {};
    for $j (@$part) {
	$tmp->{scalar @$j} += 1;
    }
    $indicator = [];
    @$other = sort keys %$tmp;
    for $j (1.. @$other[$#{$other}]) {
	if (defined($tmp->{$j})) {
	    push @$indicator, $tmp->{$j};
	} else {
	    push @$indicator, 0;
	}
    }
    return $indicator;
}

sub preprocess{}

sub adj_permute{
    my $adj = shift;  #hash  adj_out
    my $perm = shift; #hash
    
    $new_adj;  #hash
    my ($i, $j, $new_i, $new_j);

    $new_adj = {};
    for $i (keys %$adj) {
	$new_i = %$perm->{$i};
	$new_adj->{$new_i} = {};
	for $j (keys %{$adj->{$i}}) {
	    $new_j = $perm->{$j};
	    @{$new_adj->{$new_i}{$new_j}} = @{$adj->{$i}{$j}};
	}
    }
    return $new_adj
}

sub get_adj_str{
    my $adj = shift;  #hash (adj_out)
    my $part  = shift;  #array  or $hsah
    
    my $perm;  #hash
    my $new_adj;  # array
    my $adj_info; # unfortunately also an array
    my ($i, $j, $value, $e, $length); 
    
    $le_adj = [];
    if (ref $part eq 'ARRAY') {
	for $i (0.. $#{$part}) {
	    $perm->{@{@$part[$i]}[0]} = $i;
	}
    } else {
	$perm = $part;
    }
    $length = (scalar keys %$adj) -1;
    $new_adj = adj_permute($adj, $perm);
    for $i (0.. $length) {
	for $j (0..$length) {
	    if (defined($new_adj->{$i}{$j})) {
		$value = 0;
		for $e (@{$new_adj->{$i}{$j}}) {
		    $value += 2**$e;
		}
		push @$adj_info, $value;
	    } else {
		push @$adj_info, 0;
	    }
	}
    }
    return $adj_info;
}

sub lex_ordered{
    # in fact returns appropriate counter value in this case..
    my $le_primier = shift; # array
    my $le_deuxieme = shift; #array
    
    my $tmp;  #array
    my ($i, $status, $length, $result);
    
    @$tmp = sort (scalar @$le_primier, scalar @$le_deuxieme);
    $length = @$tmp[0];
    $status = ['eq'];
    $i = 0;
    while (@$status[0] eq 'eq' && $i <$length) {
	if (ref @$le_primier[$i] eq 'ARRAY'){
	    $status = lex_ordered(@$le_primier[$i], @$le_deuxieme[$i]);
	    if (@$status[0] eq 'eq') {
		$i++;
	    }
	} else {
	    if (@$le_primier[$i] > @$le_deuxieme[$i]) {
		@$status[0] = 'gt' ;
	    } elsif (@$le_primier[$i] < @$le_deuxieme[$i]) {
		@$status[0] = 'lt';
	    } else {
		$i +=1;
	    }
	}
    }
    @$status[1] = $i;
    return $status;
}

sub is_discrete{
    my $partition = shift; #array
    
    my $discrete = 1;
    my $i;
    
    $i = 0;
    while ($discrete and $i < scalar @$partition) {
	if (scalar @{@$partition[$i]} >1) {
	    $discrete = 0;
	}
	$i += 1;
    }
    return $discrete;
}

sub intersection{
    my $le_premier = shift; #array
    my $le_deuxieme = shift; #array
    
    my ($union, $inter, $ele, $result);
    
    $union = {};
    $inter = {};
    
    for $ele (@$le_premier, @$le_deuxieme) {
	$union->{$ele}++ && $inter->{$ele}++
	}
    @$result = (keys %$inter);
    return $result;
}

sub partition_meet{
    my $the_set = shift;  #array
    my $partitions = shift; #array
    
    my $new_part;  #array
    my $newer_part; #array
    my $p;  #array
    my ($i, $j);
    my $intersection;  #array
    
    $new_part = deep_copy($the_set);
    for $p (@$partitions) {
	if (not scalar @$p == 1) {
	    $newer_part = [];
	    for $i (@$new_part) {
		for $j (@$p) {
		    $intersection = intersection($i, $j);
		    if (scalar @$intersection > 0) {
			push @$newer_part, [];
			push @{@$newer_part[$#{$newer_part}]}, @$intersection;
		    } 
		}
	    }
	    $new_part = deep_copy($newer_part);
	}
    }
    return $new_part
}


sub refinement{
    my $adj_in = shift;   #hash
    my $adj_out = shift;  #hash
    my $ordered_partition = shift; #array
    my $thecells = shift;   #array
    
    my $cells;  #array
    my $equitable_partition; #array
    my $cell;   #hash
    my $in_degree_count;   #hash
    my $out_degree_count;  #hash
    my $count;   #hash
    my $parts;  #array
    my $new_part; #array
    my $index_set;  #array

    
    my ($cell_count, $partition_count, $v, $u, $e, $size, $t, $n);
    #Everything is a scalar!!!!!
    
    $cell_count = 0;
    # need a cleen copy of cells and equitable_partition
    $cells = deep_copy($thecells);
    $equitable_partition = deep_copy($ordered_partition);
    while ((not is_discrete($equitable_partition)) and $cell_count < scalar @$cells) {
        # retrieve cell from the cells
	$cell = {};
        for $v (@{ @$cells[$cell_count] }) {
            $cell->{$v} = 1;
	}
        $cell_count += 1;
        $partition_count = 0;
        while ($partition_count < scalar @$equitable_partition) {
            if (scalar @{@$equitable_partition[$partition_count]} > 1) {
                $in_degree_count = {};
                $out_degree_count = {};
                for $v  (@{@$equitable_partition[$partition_count]}) {
                    $count = {};
                    for $u (keys %{$adj_out->{$v}}) {
                        for $e (@{$adj_out->{$v}{$u}}) {
                            if ( defined($cell->{$u}) ) {
                                $count->{$e} += 1;
                            }
                        }
                    }
                    for $e  (keys %$count) {
                        if (not defined($out_degree_count->{$e})) {
                            $out_degree_count->{$e}{0} = +{ map {$_ => 1} @{@$equitable_partition[$partition_count]}}
                        }
                        $out_degree_count->{$e}{$count->{$e}}{$v} = 1;
                        if (defined($out_degree_count->{$e}{0}{$v})) {
                            delete($out_degree_count->{$e}{0}{$v});
                        }
		    }
		    # repeat for out degrees:
                    $count = {};
		    for $u (keys %{$adj_in->{$v}}) {
                        for $e (@{$adj_in->{$v}{$u}}) {
                            if ( defined($cell->{$u}) ) {
                                $count->{$e} += 1;
                            }
                        }
                    }
		    for $e  (keys %$count) {
                        if (not defined($in_degree_count->{$e})) {
                            $in_degree_count->{$e}{0} = +{ map {$_ => 1} @{@$equitable_partition[$partition_count]}};
                        }
		        $in_degree_count->{$e}{$count->{$e}}{$v} = 1;
			if (defined($in_degree_count->{$e}{0}{$v})) {
                            delete($in_degree_count->{$e}{0}{$v});
                        }
		    }
		}
                # Now we make the partitions
                $parts = [];
		for $e (sort (keys %$out_degree_count)) {
		    $new_part = [];
		    for $size (sort (keys %{$out_degree_count->{$e}})) {
			if (scalar (keys %{$out_degree_count->{$e}{$size}}) > 0) {
			    push @$new_part, [];
			    push @{@$new_part[$#{$new_part}]}, (keys %{$out_degree_count->{$e}{$size}});
			}
		    }
		    if (scalar @$new_part > 1) {
			push @$parts, [];
			push @{@$parts[$#{$parts}]}, @$new_part;
		    }}
		    
		# do the same for $in_degree_count
		for $e (sort (keys %$in_degree_count)) {
		    $new_part = [];
		    for $size (sort (keys %{$in_degree_count->{$e}})) {
			if (scalar (keys %{$in_degree_count->{$e}{$size}}) > 0) {
			    push @$new_part, [];
			    push @{@$new_part[$#{$new_part}]}, (keys %{$in_degree_count->{$e}{$size}});
			}
		    }
		    if (scalar @$new_part > 1) {
			push @$parts, [];
			push @{@$parts[$#{$parts}]}, @$new_part;
		    }
		}
		# now we update the equitable partition and cells
		if (scalar @$parts > 0) {
		    if (scalar @$parts > 1) {
			$new_part = partition_meet([@$equitable_partition[$partition_count]], $parts);
		    }
		    else {
			$new_part = @$parts[0];
		    }
		    # find smallest 't' bit here
		    $size = 0;
		    $t = 0;
		    for $n (0..$#{$new_part}) {
			if (scalar @{@$new_part[$n]} > $size ) {
			    $t = $n;
			    $size = scalar @{@$new_part[$n]};
			}
		    }
		    # update cells list as appropriate
		    for $n (($cell_count +1)..$#{$cells}) {
			if (@{@$cells[$n]} == @{@$equitable_partition[$partition_count]}) {
			    push @{@$cells[$n]}, @{@$new_part[$t]};
			}
		    }
		    $index_set = [];
		    for $n (0..$#{$new_part}) {
			if (not $n == $t) {
			    push @$cells, [];
			    push @{@$cells[$#{$cells}]}, @{@$new_part[$n]};
			} 
		    }
		    @$equitable_partition = (@$equitable_partition[0..$partition_count-1], @$new_part, @$equitable_partition[$partition_count+1..$#{$equitable_partition}]);
		}
		    
            }
	    $partition_count += 1;
        }
    }
    return $equitable_partition;
}


sub nauty{
    my $adj_in = shift; #hash
    my $adj_out = shift; # hash
    my $node_coloring = shift; #array

    my $ordered_partition; #array
    my $current_node; #array
    my $cells;  #array
    my $tplacement;   #array
    my $node_indicator;  #array
    my $best_node;  #array
    my $first_terminal_node;  #array
    my $automorphisms; #array
    my $generators;  #array of hashes
    my $prune_autos; #array
    my $this_partition;  #array
    my $newset;  #array
    my $new_node;  #array
    my $some_hash;  #hash
    my $some_array;  #array
    my $new_auto;   #hash
    my $perm;  #hash
    my $fix; #array
    my $orbit_reps;  #array
    my ($complete, $jump_back, $search_vertex);  #Boolean
    my $new_adj;
    my ($counter, $i, $j, $t, $n, $size, $vertex, $a, $b, $ntn);

    # do some preprocessing????
    # for input: graph should vertices labeled from 0 to number vertices.  Edge types
    # should also be labeled from 0 on up.  adj_in is hash of has of arrays
    # the hashes are keyed by vertices and the array adj_in{v1}{v2} contains the 
    # edge types going from vertex from v2 INTO v1.  adj_out is set up similarily.
    $complete = $jump_back = 0;
    $best_node = $first_terminal_node = [];
    $automorphisms = [];
    $counter = 0;
    $ntn = 0;
    $ordered_partition = deep_copy($node_coloring);
    push @$current_node, refinement($adj_in, $adj_out, $ordered_partition, $ordered_partition);
    $node_indicator = [[]];
    if (is_discrete(@$current_node[0])) {
	$new_adj = get_adj_str($adj_out, @$current_node[$counter]);
	@$best_node =  (@$current_node[$counter], @$node_indicator[$counter], $new_adj);
	$complete = 1;
    }
    while (not $complete) {
	#main loop
	if (is_discrete(@$current_node[$counter])) {
	    if ($first_terminal_node == (@$current_node[$counter], @$node_indicator[$counter], $new_adj)) {
		@$best_node = @$first_terminal_node;
	    }
	    $counter += -1;
	    if ($counter < 0) {
		$complete = 1;
	    }
	} elsif (not $jump_back) {
	    # find first nontrivial cell of smallest size
	    $size = scalar keys %$adj_in;
	    $t = 0;
	    for $n (0..$#{@$current_node[$counter]}) {
		if (1 < scalar @{@{@$current_node[$counter]}[$n]} &&
		    scalar @{@{@$current_node[$counter]}[$n]} < $size ) {
		    $t = $n;
		    $size = scalar @{@{@$current_node[$counter]}[$n]};
		}
	    }
	    @$cells[$counter] = [];
	    push @{@$cells[$counter]}, @{@{@$current_node[$counter]}[$t]};
	    @$tplacement[$counter] = $t;
	    @$prune_autos[$counter] = undef;
	    @$current_node = @$current_node[0..$counter];
	} else {
	    @$current_node = @$current_node[0..$counter];
	}
	$search_vertex = 1;
	$i = 0;
	while ((not $complete) && $search_vertex) {
	    while (scalar @{@$cells[$counter]} == 0 && not $complete) {
		$counter += -1;
		if ($counter < 0) {
		    $complete = 1;
		}
	    }
	    if ((not defined(@$prune_autos[$counter])) or $complete) {
		@$prune_autos[$counter] = 0;
	    } else {
		if (@$prune_autos[$counter] < scalar @$automorphisms) {
		    @$cells[$counter] = update_cell(@$current_node[$counter], @$cells[$counter], [@$automorphisms[@$prune_autos[$counter]..$#{$automorphisms}]]);
		    @$prune_autos[$counter] = scalar $#{$automorphisms};
		}
	    }
	    if (not scalar @{@$cells[$counter]} == 0 ) {
		@{@$cells[$counter]} = sort @{@$cells[$counter]};
		$vertex = @{@$cells[$counter]}[0];
		$search_vertex = 0;
	    }
	}
	if (not $complete) {
	    shift @{@$cells[$counter]};
	    $this_partition = deep_copy(@$current_node[$counter]);
	    $t = @$tplacement[$counter];
	    $newset = deep_copy(@$this_partition[$t]);
	    $some_hash = +{map {$_=>1} @$newset};
	    delete($some_hash->{$vertex});
	    @$newset = (keys %$some_hash);
	    @$this_partition = (@$this_partition[0..$t-1], [$vertex], $newset, @$this_partition[$t+1..$#{$this_partition}]);
	    $new_node = refinement($adj_in, $adj_out, $this_partition, [[$vertex]]);
	    @$node_indicator[$counter +1] = partition_value($new_node);
	    @$node_indicator = @$node_indicator[0..$counter +1];
	    # number of nodes += 1
	    $jump_back = 0;
	    if (not scalar @$best_node == 0) {
		$i = lex_ordered(@$node_indicator[$counter], @$best_node[1]);
		if (@$i[0] eq 'gt') {
		    $counter = $i[1] - 1;
		    $jump_back = 1;
		}
	    }
	    if (not $jump_back) {
		@$current_node[$counter+1] = deep_copy($new_node);
		$counter +=1;
		if (is_discrete($new_node)) {
		    $ntn ++;
		    $new_adj = get_adj_str($adj_out, $new_node);
		    if (scalar @$first_terminal_node == 0) {
			@$first_terminal_node[0] = deep_copy(@$current_node[$counter]);
			@$first_terminal_node[1] = deep_copy(@$node_indicator[$counter]);
			@$first_terminal_node[2] = deep_copy($new_adj);
			$best_node = deep_copy($first_terminal_node);
		    } else {
			$i = lex_ordered([@$best_node[1..2]],[@$node_indicator[$counter], $new_adj]);
			if (@$i[0] eq 'lt') {
			    $best_node = deep_copy([@$current_node[$counter], @$node_indicator[$counter], $new_adj]);
			} else {
			    $i = lex_ordered(@$best_node[2], $new_adj);
			    if (@$i[0] eq 'eq') {
				# we have found an automorphism!
				$new_auto = {};
				for $i (0..$#{@$best_node[0]}) {
				    $new_auto->{@{@{@$best_node[0]}[$i]}[0]} = @{@{@$current_node[$counter]}[$i]}[0];
				}
				push @$generators, $new_auto;
				($fix, $orbit_reps, $automorphisms) = update_automorphisms($automorphisms, $new_auto);
				$some_array = [];
				for $i (0..$#{$current_node}) {
				    if ($i < $counter and pfixp(@$current_node[$i], $fix)) {
					push @$some_array, $i;
				    }
				}
				@$some_array = sort @$some_array;
				$a = @$some_array[$#{$some_array}];
				$jump_back = 1;
			    }
			}
			$i = lex_ordered(@$first_terminal_node[2], $new_adj);
			if (@$i[0] eq 'eq') {
			    # we have found an automorphism with first term node!
			    $new_auto = {};
			    for $i (0..$#{@$first_terminal_node[0]}) {
				$new_auto->{@{@{@$first_terminal_node[0]}[$i]}[0]} = @{@{@$current_node[$counter]}[$i]}[0];
			    }
			    push @$generators, $new_auto;
			    ($fix, $orbit_reps, $automorphisms) = update_automorphisms($automorphisms, $new_auto);
			    $some_array = [];
			    for $i (0..$#{$current_node}) {
				if ($i < $counter and pfixp(@$current_node[$i], $fix)) {
				    push @$some_array, $i;
				}
			    }
			    @$some_array = sort @$some_array;
			    $b = @$some_array[$#{$some_array}];
			    if ($jump_back) {
				@$some_array = ($a, $b);
				@$some_array = sort @$some_array;
				$counter = @$some_array[0];
			    } else {
				$counter = $b;
				$jump_back = 1;
			    }   
			} elsif ($jump_back) {
			    $counter = $a;
			}
		    }
		}
	    }
	}
    }
    $perm = {};
    for $i (0.. $#{@$best_node[0]}) {
	$perm->{@{@{@$best_node[0]}[$i]}[0]} = $i;
    }
    # maybe do some post processing here?
    # print "number terminal nodes: $ntn\n";
    # print "number autos: ", scalar @$generators, "\n";
    return ($perm, $generators);
}


sub deep_copy {
    my $this = shift;
    if (not ref $this) {
	$this;
    } elsif (ref $this eq "ARRAY") {
	[map deep_copy($_), @$this];
    } elsif (ref $this eq "HASH") {
	+{map { $_ => deep_copy($this->{$_}) } keys %$this};
    } else { die "what type is $_?" }
}
  
  

sub Run{
    use Data::Dumper;

    my $le_part = [];
    push @$le_part, [0,1,2,3], [4,5,6,7], [8], [9], [10];
	

    my $debug_partition_value = 0;
    if ($debug_partition_value) {
	my $value = partition_value($le_part);
	print "@$value\n";
    }

    my $le_adj = {0=>{6=>[0], 7=>[0], 8=>[0]}, 1=>{9=>[0], 10=>[0], 11=>[0]},
		  2=>{9=>[0], 10=>[0], 11=>[0]}, 3=>{6=>[0], 12=>[0], 14=>[0]},
		  4=>{7=>[0], 12=>[0], 13=>[0]}, 5=>{8=>[0], 13=>[0], 14=>[0]},
		  6=>{3=>[0], 0=>[0]}, 7=>{4=>[0], 0=>[0]}, 8=>{0=>[0], 5=>[0]},
		  9=>{2=>[0], 1=>[0]}, 10=>{1=>[0], 2=>[0]}, 11=>{1=>[0], 2=>[0]},
		  12=>{3=>[0], 4=>[0]}, 13=>{5=>[0], 4=>[0]}, 14=>{3=>[0], 5=>[0]}};


    my $adj_out = deep_copy($le_adj);
    # define adj_in - note that this example is not really directed 
    my ($i, $j);
    $adj_in = {};
    for $i (keys %$adj_out) {
	for $j (keys %{$adj_out->{$i}}) {
	    @{$adj_in->{$j}{$i}} = @{$adj_out->{$i}{$j}};
	}
    }


    my $the_partition = [[0,1,2,3,4,5,6,7,8,9,10,11,12,13,14]];

    my $le_perm = {0=>1, 1=>2, 2=>3, 3=>4, 4=>5, 5=>6, 6=>7, 7=>8, 8=>9, 9=>10, 10=>11, 
		   11=>12, 12=>13, 13=>14, 14=>0};
 
    my $debug_adj_permute = 0;
    if ($debug_adj_permute) {
	my $new_adj = adj_permute($le_adj, $le_perm);
	print Data::Dumper->Dump([$new_adj]);
    }

    my $term = [[1],[2],[3],[4],[5],[6],[7],[8],[9],[10],[11],[12],[13],[14],[0]];
    my $c_perm = [[0],[1],[2],[3],[4],[5],[6],[7],[8],[9],[10],[11],[12],[13],[14]];

    my $debug_get_adj_str = 0;
    if ($debug_get_adj_str) {
	my $adj_infor = get_adj_str($le_adj, $term);
	print Data::Dumper->Dump([$adj_infor]);
    }

    my $debug_lex_ordered = 0;
    if ($debug_lex_ordered) {
	my $new_adj = adj_permute($le_adj, $le_perm);
	# print Data::Dumper->Dump([$le_adj, $new_adj]);
	my $le_a = get_adj_str($le_adj, $c_perm);
	my $le_b = get_adj_str($new_adj, $c_perm);
	my $result = lex_ordered($le_a, $le_b);
	print "@$result\n";
	$result = lex_ordered([0,1,2,2], [0,1,2,2,2]);
	print "@$result\n";
	$result = lex_ordered([2,1,99], [2,1,0]);
	print "@$result\n";
	$result = lex_ordered([[1,2,3,4],[2]],[[1,2,3,4],[1,10]]);
	print "@$result\n";
    }

    my $debug_is_discrete = 0;
    if ($debug_is_discrete){
	my $result = is_discrete($c_perm);
	print "$result\n";
	$result = is_discrete([[0,1],[2],[3]]);
	print "$result\n";
    }

    my $debug_intersection = 0;
    if ($debug_intersection) {
	my $result = intersection([0,1,2,3,4,5],[5,1,7,8,9,0]);
	print "@$result\n";
	print Data::Dumper->Dump([$result]);
    }

    my $debug_partition_meet = 0;
    if ($debug_partition_meet) {
	my $result = partition_meet([[0,1,2,3,4,5,6,7,8,9]], [[[5],[1,2,3,4,6,7,8],[9,0]], 
							    [[0,1,2,3],[4,5,6],[7,8,9]],
							    [[9,0,4,1,3],[2,5,6,7],[8]]]);
	print Data::Dumper->Dump([$result]);
    }

    my $newp = [[6,11,7,9,12,14,8,10,13],[4],[1,3,0,2,5]];
    my $autos = [];
    my $otra_perm = {1=>1, 2=>3, 3=>4, 4=>2, 5=>6, 6=>5, 7=>7, 8=>9, 9=>10, 10=>11, 11=>12, 12=>13, 13=>8, 14=>14, 0=>0};
    my $fix;
    my $orbit_reps;
    my $otra_part = [[0], [10,2,3],[1]. [4,5,6], [7], [8,9,11,12,13], [14]];


    my $debug_update_automorphisms = 0;
    if ($debug_update_automorphisms) {
	($fix, $orbit_reps, $autos) = update_automorphisms($autos, $le_perm);
	print Data::Dumper->Dump([$fix, $orbit_reps, $autos]);
	($fix, $orbit_reps, $autos) = update_automorphisms($autos, $otra_perm);
	print Data::Dumper->Dump([$fix, $orbit_reps, $autos]);
    }

    my $debug_pfixp = 0;
    if ($debug_pfixp) {
	($fix, $orbit_reps, $autos) = update_automorphisms($autos, $otra_perm);
	print Data::Dumper->Dump([$autos]);
	print pfixp($c_perm, $fix), "\n\n";
	print pfixp($otra_part, $fix), "\n\n";
    }

    my $some_cell = [0,1,2,3,4];

    my $debug_update_cell = 0;
    if ($debug_update_cell) {
	($fix, $orbit_reps, $autos) = update_automorphisms($autos, $le_perm);
	($fix, $orbit_reps, $autos) = update_automorphisms($autos, $otra_perm);
	print Data::Dumper->Dump([$autos]);
	my $result = update_cell($otra_part, $some_cell, $autos);
	print @$result;
    }


    my $he_out = {0=>{1=>[1], 12=>[0]}, 1=>{0=>[1], 14=>[0]}, 2=>{3=>[1], 14=>[0]}, 3=>{2=>[1], 13=>[0]}, 
		 4=>{5=>[1], 14=>[0]}, 5=>{4=>[1], 15=>[0]}, 6=>{15=>[0], 7=>[1]}, 7=>{17=>[0], 6=>[1]},
		 8=>{9=>[1], 17=>[0]}, 9=>{8=>[1], 20=>[0]}, 10=>{12=>[0]}, 11=>{12=>[0]}, 16=>{17=>[0]},
		 18=>{20=>[0]}, 19=>{20=>[0]}};
    
    
    # define he_in
    my ($i, $j);
    $he_in = {};
    for $i (keys %$he_out) {
	for $j (keys %{$he_out->{$i}}) {
	    @{$he_in->{$j}{$i}} = @{$he_out->{$i}{$j}};
	}
    }
    my $he_part = [[0,1,2,3,4,5,6,7,8,9,10,11,12,13,14,15,16,17,18,19,20]];
    my $he_perm = {0=>1, 1=>2, 2=>20, 20=>3, 3=>19, 19=>0, 4=>5, 5=>6, 6=>7, 7=>4, 8=>8, 9=>10, 10=>9, 11=>12, 12=>13,
		   13=>14, 14=>15, 15=>16, 16=>17, 17=>18, 18=>11};


    my $debug_refinement = 0;
    if ($debug_refinement) {
	my $result;
	$result = refinement($adj_in, $adj_out, $the_partition, $the_partition);
	print Data::Dumper->Dump([$result]);
	print "#############\n";
	print "#############\n";
	$result = refinement($adj_in, $adj_out, $newp, [[4]]);
	print Data::Dumper->Dump([$result]);
	print "#############\n";
	print "#############\n";
	$result = refinement($he_out, $he_in, $he_part, $he_part);
	print Data::Dumper->Dump([$result]);
    }

    
    
    my $debug_nauty = 1;
    if ($debug_nauty) {
	@$result = nauty($adj_in, $adj_out, $the_partition);
	my $adj_a = get_adj_str($adj_out, @$result[0]);
	print @$adj_a, "\n\n";
	# permute
	$adj_in = adj_permute($adj_in, $le_perm);
	$adj_out = adj_permute($adj_out, $le_perm);
	@$result = nauty($adj_in, $adj_out, $the_partition);
	my $adj_b = get_adj_str($adj_out, @$result[0]);
	print @$adj_b;
	$is_equal = lex_ordered($adj_a, $adj_b);
	if (@$is_equal[0] eq 'eq') {print "\nThey are equal!\n\n";}
	# permute
	$adj_in = adj_permute($adj_in, $otra_perm);
	$adj_out = adj_permute($adj_out, $otra_perm);
	@$result = nauty($adj_in, $adj_out, $the_partition);
	my $adj_c = get_adj_str($adj_out, @$result[0]);
	print @$adj_c;
	$is_equal = lex_ordered($adj_c, $adj_b);
	if (@$is_equal[0] eq 'eq') {print "\nThey are equal!\n\n";}

	print "\n\n\nNow Hierarchical Example!!!\n";
	
	$adj_in = $he_in;
	$adj_out =$he_out;
	$the_partition = $he_part;
	$le_perm = $he_perm;

	@$result = nauty($adj_in, $adj_out, $the_partition);
	my $adj_a = get_adj_str($adj_out, @$result[0]);
	print @$adj_a, "\n\n";
	# permute
	$adj_in = adj_permute($adj_in, $le_perm);
	$adj_out = adj_permute($adj_out, $le_perm);
	@$result = nauty($adj_in, $adj_out, $the_partition);
	my $adj_b = get_adj_str($adj_out, @$result[0]);
	print @$adj_b;
	$is_equal = lex_ordered($adj_a, $adj_b);
	if (@$is_equal[0] eq 'eq') {print "\nThey are equal!\n\n";}
	# permute
	$adj_in = adj_permute($adj_in, $le_perm);
	$adj_out = adj_permute($adj_out, $le_perm);
	@$result = nauty($adj_in, $adj_out, $the_partition);
	my $adj_c = get_adj_str($adj_out, @$result[0]);
	print @$adj_c;
	$is_equal = lex_ordered($adj_c, $adj_b);
	if (@$is_equal[0] eq 'eq') {print "\nThey are equal!\n\n";}
	
    }
}
