# Supplementary material for: Hierarchical graphs for rule-based modeling of biochemical systems
Source: BMC Bioinformatics. 2011 Feb 2;12:45. doi: 10.1186/1471-2105-12-45 (PMC3152790; doi:10.1186/1471-2105-12-45)
Supplement: Additional file 2 — The HNauty source code written in Python. [file 1471-2105-12-45-S2.PY]

from networkx import *

def partition_value(partition):
    """This returns an indicator value for the partiton,

    The indicator value is simply how the partition 'looks'.  It is an
    ordered tuple of sizes of each cell in the partition.  Note that
    this clearly satisfys the definition of indicator functions:
    invariant under permutations of the vertices.  Note also that this
    can easily be extended or changed: one might want to have
    connectivity results as part of the indicator function.

    """
    tmp = {}
    for j in partition:
        try:
            tmp[len(j)] += 1
        except KeyError:
            tmp[len(j)] = 1
    indicator = []
    for j in range(max(set(tmp))):
        if tmp.has_key(j+1):
            indicator.append(tmp[j+1])
        else:
            indicator.append(0)
    return(tuple(indicator))


def preprocess_nauty(graph):
    """
    Make sure our graph has correct node labels, correct edge labels,
    and is an XDiGraph with multiple edges.  Both nodes and edges
    should be integers be the integers from 0 upwards.  We change them
    so that they are in this form, and pass a decoding key back to
    caller who can then revert the graph as necessary.

    RNK:  This needs to be cleanup up eventually
    """
    node_decoder = {}
    node_encoder = {}
    edge_decoder = {}
    edge_encoder = {}
    newg = XDiGraph(multiedges = True)
    if not graph.__class__ is XDiGraph or graph.multiedges is False:
        if len(graph.edges()[0]) < 3:
            count = 0
            for i in graph.nodes():
                node_encoder[i] = count
                node_decoder[count] = i
                count += 1
            newg.add_nodes_from(permute(graph.nodes(), node_encoder))
            for i in graph.nodes():
                for (u,v) in graph.edges(i):
                    newg.add_edge((node_encoder[u], node_encoder[v], 0,))
            edge_decoder = {0:0}
            edge_encoder = {0:0}
        else:
            edges = set([])
            for e in graph.edges():
                edges.add(e[2])
            count = 0
            #assume edges are hashable!!!!!
            for edge in edges:
                edge_encoder[edge] = count
                edge_decoder[count] = edge
                count +=1
            count = 0
            for i in graph.nodes():
                node_encoder[i] = count
                node_decoder[count] = i
                count += 1
            for i in graph.nodes():
                for (u,v,e) in graph.edges(i):
                    newg.add_edge((node_encoder[u],node_encoder[v],edge_encoder[e]))
            newg.add_nodes_from(permute(graph.nodes(), node_encoder))
    else:
        edges = set([])
        for e in graph.edges():
            edges.add(e[2])
        count = 0
        #assume edges are hashable!!!!!
        for e in edges:
            count +=1
            edge_encoder[edge] = count
            edge_decoder[count] = edge
        count = 0
        for i in graph.nodes():
            node_encoder[i] = count
            node_decoder[count] = i
            count += 1
        for i in graph.nodes():
            for (u,v,e) in graph.edges(i):
                newg.add_edge((node_encoder[u],node_encoder[v],edge_encoder[e]))
        newg.add_nodes_from(permute(graph.nodes(), node_encoder))
    return newg, (node_decoder, edge_decoder)


def adj_permute(adj, perm):
    """Permute the adj/ succ / pred dictionaries for XGraph and
    XDiGraphs.  Our general permute() will not work for these graphs
    as it will also try and permute the edge info!!

    """
    new_object = {}
    for i in adj.keys():
        try:
            new_i = perm[i]
        except TypeError:
            new_i = permute(i, perm)
        new_object[new_i] = {}
        for j in adj[i].keys():
            try:
                new_j = perm[j]
            except TypeError:
                new_j = permute(j, perm)
            new_object[new_i][new_j] = adj[i][j]
    return new_object
    


def permute(the_object, perm):
    """Simple recursive algorithm to permute most data structures

    Suppose the_object is a list of tuples of integers and perm is
    permutation of the integers.  Then this routine will give the
    permutation naturally induced by perm.  This is how we will
    mostly use permute though occasoinly perm will be defined on
    tuples of integers.

    """
    new_object = None
    if the_object.__class__ is list:
        new_object = range(len(the_object))
        for i in range(len(the_object)):
            try:
                new_object[i] = perm[the_object[i]]
            except TypeError:
                new_object[i] = permute(the_object[i], perm)
    elif the_object.__class__ is dict:
        new_object = {}
        for i in the_object.keys():
            try:
                new_i = perm[i]
            except TypeError:
                new_i = permute(i, perm)
            try:
                if the_object[i] is None:
                    new_object[new_i] = None
                else:
                    new_object[new_i] = perm[the_object[i]]
            except TypeError:
                new_object[new_i] = permute(the_object[i], perm)
    elif the_object.__class__ is tuple:
        new_object = ()
        try:
            new_object = perm[the_object]
        except (KeyError, TypeError):
            for i in the_object:
                try:
                    new_object = new_object + (perm[i],)
                except TypeError:
                    new_object = new_object + (permute(i, perm))
    return new_object


def discrete(partition):
    """Check to see if the partition is discrete.
    
    """
    discrete = True
    i = 0
    while discrete and i < len(partition):
        if len(partition[i]) > 1:
            discrete = False
        i += 1
    return discrete


def number_the_nodes(graph):
    """We find the permutation to relabel the nodes from 0 to len(graph.nodes)

    Suppose the nodes of our graph are labeled something other than 0
    to n.  Then this routine finds the appropriate permutation (and
    its inverse) to convert the nodes to the first n integers.

    RMK This should be worked into our preprocess routine
    
    """
    # build the encoder
    encoder = {}
    count = 0
    for node in graph.nodes():
        encoder[node] = count
        count += 1
    # find the decoder
    decoder = {}
    for element in encoder.items():
        key, value = element
        decoder[value] = key
    return decoder, encoder


def nodes_are_numbered_correctly(graph):
    """Check to make see nodes are labeled from 0 on up.

    RMK This should be worked into preprocess routine

    """
    if set(graph.nodes()) == set(range(len(graph.nodes()))):
        return True
    else:
        return False


def partition_meet(the_set, partitions):
    """Given a list of partitions of a set, this finds their common meet.
    
    Since all our partitions are ordered, it is necessary to be careful to
    find the meet in some predetermined order.  Hopefully the list of
    partitions is pre-ordered by the caller.  
    """
    new_part = [the_set[:]]
    for p in partitions:
        if len(p) == 1:
            partitions.remove(p)
    for p in partitions:
        newer_part = []
        for i in new_part:
            for j in p:
                if len(set(i).intersection(set(j))) > 0:
                    newer_part.append(list(set(i).intersection(set(j))))
        new_part = newer_part[:]
    return new_part


def refinement(graph, ordered_partition, thecells):
    """Return the coarsest equitable partition among refinements of
    ordered_partition under the correct circumstances.
    
    Arguments:
    graph  --  the graph whose nodes are partitioned in ordered_partition
    ordered_partition  --  A partition of the nodes of graph.
                           The partition should be a list 
                           of lists.  Each sub-list is a set of nodes.
    thecells  --  a sublist of the ordered_partition.
                  This may contain all the elements of 
                  ordered_partition or just a few.
                  If it is empty, the function does nothing.
                  thecells are the cells in the partition
                  which are checked for 'equitableness'.
                  
    
    Returned value:
    The function returns a partition of the nodes as a list of lists.

    This partition is a refinement of ordered_partition and is
    equitable.  That is, if the sets in the partition are Vi (indexed
    by i) then for x,y in Vi the degree of x to Vj is equal to the
    degree of y to Vj for any i, j and any x,y in Vi.
    
    Explanation of the algorithm:

    The algorithm goes through each set in thecells and compares these
    on by one to each set in the
    eqauitable_partition.  If a check_cell in thecells and a cell in
    the equitable partition do not satisfy the 'equitable' definition,
    The equitable partition cell is broken up into smaller cells.
    These are organized by degree into the check_cell.
    Thecells are then updated so
    that each each set in the (new) equitable partiton is also checked for
    'equalitableness'.

    Note that the 'equitableness' condition needs to be satisfied
    for all possible edge types.

    Variables:
    cells:    a copy of thecells.  The sets in the partition against which
              the algorithm checks the equitable property.
    cell_count, partition_count:
              counters to keep track of which cells we are currently
              checking.  We cannot use a for loop to step through  the cells
              because during the alogorithm we may add cells to check.
              Similarily we may add sets to the partition as we
              break unequitable sets into smaller equitable sets.
    in_degreecount, out_degreecount:
              dictionaries which keep track of the degree in
              and out respectively from (to) v into (out of)
              cell.  The dictionaries are organized in the
              following way:  the first index gives the
              edge type.  The second gives the size of the degree.
              Thus out_degreecount[edge_type][degree_size] gives a
              list of all vertices v in the equitable partiton
              with degree_size edges of edge_type into cell.
    
    """
    cells = thecells[:]
    equitable_partition = ordered_partition[:]
    # clean up equitable_partition if necessary
    while equitable_partition.__contains__(None):
        equitable_partition.remove(None)
    cell_count = 0
    while (not discrete(equitable_partition) and cell_count < len(cells)) :
        cell = cells[cell_count]
        cell_count += 1
        partition_count = 0
        while partition_count < len(equitable_partition):
            if len(equitable_partition[partition_count]) > 1:
                in_degreecount = {}
                out_degreecount = {}
                for v in equitable_partition[partition_count]:
                    # find where to put v in both in_degreecount and
                    # out_degreecount
                    count = {}
                    for (n1, n2, e) in graph.out_edges(v):
                        if set(cell).__contains__(n2):
                            try:
                                count[e] += 1
                            except KeyError:
                                count[e] = 1
                    # now we know the number of edges from v to cell
                    # organized by type of edge
                    for e in count.keys():
                        try:
                            out_degreecount[e][count[e]].append(v)
                        except KeyError:
                            if out_degreecount.has_key(e):
                                out_degreecount[e][count[e]] = [v]
                            else:
                                out_degreecount[e] = {0 : equitable_partition[partition_count][:]}
                                out_degreecount[e][count[e]] = [v]
                        try:
                            out_degreecount[e][0].remove(v)
                        except ValueError:
                            pass
                    # now we count edges from cell to v
                    # again we keep track of different edge types
                    count = {}
                    for (n1, n2, e) in graph.in_edges(v):
                        if set(cell).__contains__(n1):
                            try:
                                count[e] += 1
                            except KeyError:
                                count[e] = 1
                    for e in count.keys():
                        try:
                            in_degreecount[e][count[e]].append(v)
                        except KeyError:
                            if in_degreecount.has_key(e):
                                in_degreecount[e][count[e]] = [v]
                            else:
                                in_degreecount[e] = {0 : equitable_partition[partition_count][:]}
                                in_degreecount[e][count[e]] = [v]
                        try:
                            in_degreecount[e][0].remove(v)
                        except ValueError:
                            pass
                # For each edge type that we found for both in and out degrees
                # we now find the corresponding partition:
                parts = []
                for e in out_degreecount.keys():
                    new_part = []
                    for size in sorted(out_degreecount[e].keys()):
                        if len(out_degreecount[e][size]) > 0 :
                            #print "Size: ", size, " and ", out_degreecount[e][size]
                            new_part.append(out_degreecount[e][size])
                    # we only care about non-trivial partitions:
                    if len(new_part) > 1:
                        parts.append(new_part)
                for e in in_degreecount.keys():
                    new_part = []
                    for size in sorted(in_degreecount[e].keys()):
                        if len(in_degreecount[e][size]) > 0:
                            new_part.append(in_degreecount[e][size])
                    if len(new_part) > 1:
                        parts.append(new_part)
                # if we have prouced a nontrivial partition of the set
                # we update: we need to change the equitable partition
                # and cells.
                if len(parts) > 0:
                    if len(parts) >1:
                        #print "The two partition sizes: ", parts[0], "\nand:  ", parts[1]
                        new_part = partition_meet(equitable_partition[partition_count], parts)
                    else: 
                        new_part = parts[0]
                    # find smallest t such that new_part[t] is maximal
                    # for current (summer 2008 debugging)
                    #print "new partition: ", new_part
                    size = 0
                    t = 0
                    for n in range(len(new_part)):
                        if len(new_part[n]) > size:
                            t = n
                            size = len(new_part[n])
                    # if our set from the partition is in the cell
                    # list then replace it with new_part[t] otherwise
                    # we dont need to check new_part[t] so we leave it
                    # out we do however update cells to check the rest
                    # of sets in new_part
                    for n in range(len(cells))[cell_count:]:
                        if cells[n] == equitable_partition[partition_count]:
                            cells[n] = new_part[t][:]
                    for n in [i for i in range(len(new_part)) if not i ==t] :
                        cells.append(new_part[n][:])
                    equitable_partition[partition_count:partition_count+1] = new_part[:]
            partition_count += 1
    return equitable_partition


def final_nauty(graph, node_coloring = None):
    """The algorithm finds a canonical lable.

    Arguments:
    
    Graph - this should be an XDiGraph.  It should have multiple edge
            types and or be directed - otherwise it is better to use
            the regular prune_nauty algorithm.
            
    node_coloring - the initial coloring of the nodes of the graph.
                    This should be an ordered partition (corresponding
                    to the ordering of the colors.)

    Returned Value - the algorithm returns the node permutations which
                     gives the canonical ordering of the vertices.  It
                     also returns a list of generators of the
                     automorphism group of the graph.

    Explanation of Algorithm:

    The routine uses individualization and successive refinements to
    build a search tree of possible canonical orderings.  Each
    terminal node in the search tree gives a permutation of the
    vertices of the graph.  After being permuted, the adjacency matrix
    is calculated as n^2 bit string.  These are compared and the
    leader is chosen.  The first permutation giving this leading adj
    matrix is returned.

    Along the way, the routine checks for automorphisms of the graph
    (when two terminal nodes give the same adj matrix, the permutation
    taking one to another is an automorphism of the graph.)  Whenever
    such automorphisms are found they are used to cut down parts of
    the search tree known to be equivalent to parts already searched.

    In a similar manner, the routine makes use of indicator functions
    to further cut down the search tree. An indicator function is
    defined on a triple - the graph, the very first equitable
    partition, and some refinement of the latter.  An indicator
    function is any map from such triples to an ordered set provided
    the map is invariant under permutations of the vertices of the
    graph.  Again, the indicator function must be Sym(V) invariant.
    See the paper by McKay for more detail.  When implimented
    correctly, indicator functions are used in the following way: when
    the indicator function value of a node of the search tree is
    evaluated and found to be less than some previously searched node,
    the subtree rooted at the current node can be safely ignored - it
    is enough to only consider those nodes of the search tree with
    maximal indicator function value.

    Explanation of Variables:

    counter - This counts how deep into the search tree we are.
              Whenever the subtree rooted at a node in the search tree
              has been searched, counter is decreased and we step back
              a level in the search tree.  This variable indexes the
              following: current_node, tplacement, cells, and
              prune_autos
              
    current_node - This is a list of the equitable partitions
                   discovered en route to the current partition:
                   current_node[counter].  Note that current_node[0]
                   is the basic starting block from which all nodes of
                   the search tree are derived. Note that partitions
                   are always lists of lists of vertices.

    cells - a list indexed by counter.  In general cell[counter] is
            the smallest nontrivial set in the partition
            current_node[counter].  It is from this set that vertices
            are chosen for individualization.  Once a vertex is
            individualized (leading to a further depth of the search
            tree), it is removed from cell[counter] and the next time
            we are at depth counter, we individualize one of the
            remaining vertices in cell[counter].  When this list is
            empty, we have exhausted the search subtree rooted at
            current_node[counter] so we move back up a level (setting
            counter to counter -1).

            Note that tplacement[counter] gives the cell number of
            cell[counter] in current_node[counter].  That is before we
            start deleting vertices from cell[counter], we have
            originally, current_node[counter][tplacement[counter]] =
            cell[counter].

            Finally, there is another way to delete vertices from
            cell[counter] without individulizing them and proceeding
            down the corresponding search subtree.  This is done after
            automorphisms are the graph are discovered.  Suppose the
            following hold: 1) We have already individualized a vertex
            v from cell[counter] 2) We have discovered an automorphism
            whose Fix (see below under automorphisms) contains all
            those vertices in cells of size one in
            current_node[counter].  THEN we can reduce cell[counter]
            to be cell[counter] intersection Orbit (again see below
            under automorphisms.  Fix and Orbit must correspond to the
            same automorphism of course.)  See McKays paper for the
            mathematical reasons behind this.

    tplacement - a list of integers indexed by counter.  See cells
                 above for details.

    first_terminal_node - A triple consisting of the partition, the
                          indicator value of the partition, and
                          finally, the adjcency matrix of the graph
                          under the corresponding permutation.  This
                          is all kept to check for automorphisms.

    best_node - Similarly a triple - but corresponding to the node
                most likely to be the chosen for the canonical label.
                This is updated whenever a more likely terminal node
                comes along.  A node is 'better' when it has a) Higher
                indicator value or b) equal indicator value AND higher
                adjacency matrix as string value.

    generators - A list of all the generators of Aut(G) found so far.

    automorphisms - This is a data structure related to the
                    automorphisms of the graph.  Elements of this list
                    are the pairs (fix, orbit).  Each such pair
                    corresponds to an automorphism of the graph.  Fix
                    is a list of those vertices fixed by the
                    corresponding automorphisms and Orbit is a list of
                    the smallest representatives from each orbit of
                    the automorphism (under the action on the
                    vertices.)

    prune_autos - A simple flag which lets us know how many
                  automorphisms we have collected and checked
                  current_node[counter] and cell[counter] against.
                  See the definition of the variable cell above.
                  prune_autos[counter] may have the following values:
                  1) False: This means it is the first time we arrive
                  at the corresponding node in the search tree.
                  Therefore we do not worry about pruning down
                  cell[counter].  This is only done on a return to the
                  node.  2) True: This means we have come back to the
                  corresponding node a second time.  In this case we
                  immeadiately change the value to 0 and proceed to
                  case 3 3) An Integer: This integer is the number of
                  automorphisms cell[count] has been pruned against.
                  Between visits to this node we may discover more and
                  more automorphisms so if the number of automorphisms
                  found to date is greater than this integer, we check
                  those most recently found to see if any 'fix' the
                  current node. (See cell above.)  In case some do, we
                  may prune cell[counter].
    
    """
    # The following preproccesing needs to be cleaned up /
    # and or taken care of in a subroutine.
    if nodes_are_numbered_correctly(graph):
        decoder = {}
        for i in graph.nodes():
            decoder[i] = i
    else:
        decoder, encoder = number_the_nodes(graph)
        graph.permute(encoder)
        if node_coloring is not None:
            # encode the partition
            for i in range(len(node_coloring)):
                for j in range(len(node_coloring[i])):
                    node_coloring[i][j] = encoder[node_coloring[i][j]]
    if node_coloring == None:
        ordered_partition = [graph.nodes()]
    else:
        ordered_partition = node_coloring[:]
    # here begins the algorithm.
    
    # Refine ordered_parition to get an equitable partition.  This new
    # partition will be the base from which all our terminal nodes are
    # derived.
    counter = 0
    current_node = [[]]
    cells = []
    tplacement = []
    current_node[0] = refinement(graph, ordered_partition, ordered_partition)
    number_nodes = 0
    number_tnodes = 0
    node_indicator = [()]
    best_node = ()
    first_terminal_node = ()
    Complete = False
    jump_back = False
    automorphisms = []
    generators = []
    prune_autos = []
    # If this first equitable partition is discrete, then it is the
    # only terminal node.
    if discrete(current_node[0]):
        new_adj = get_adj(graph, current_node[0])
        best_node = (current_node[0], partition_value(current_node[0]), new_adj)
        Complete = True
    while not Complete:
        # This is the main loop.  For each run there are three possibilities:
        
        # 1) We have reached a terminal node (leaf of the search tree)
        # this is exactly when discrete(current_node[counter]) is
        # True.  In this case we step back in the search tree setting
        # counter += -1.
        
        # 2) The next option is that the partition is not discreet BUT
        # we need to jump back anyways.  This is true when we have
        # discovered a new automorphism In this case we already have
        # found the appropriate cell[counter].  We simply delete those
        # nodes of the search subtree that we jumped back out of and
        # move on to the next individualization.
        
        # 3) the partition is neither discreet nor did we jump back
        # due to automorphism discovery.  In this case we have just
        # made a refinement to our partition, augmented the counter,
        # and are ready to find the cell associated with this node in
        # the search tree.  This is the first time for this node to be
        # analyzed.
        if discrete(current_node[counter]):
            if first_terminal_node == ():
                new_adj = get_adj(graph, current_node[counter])
                first_terminal_node = (current_node[counter], node_indicator[counter], new_adj)
                best_node = first_terminal_node
            counter += -1
            if counter < 0:
                Complete = True
        elif not jump_back:
            # find first nontrivial cell of smallest size
            size = len(graph.nodes())
            t = 0
            for n in range(len(current_node[counter])):
                if 1 < len(current_node[counter][n]) < size:
                    t = n
                    size = len(current_node[counter][n])
            # so current_node[counter][t] is first smallest
            try:
                cells[counter] = current_node[counter][t] + []
                tplacement[counter] = t
                prune_autos[counter] = False
                current_node = current_node[:counter +1]
            except IndexError:
                cells.append(current_node[counter][t] + [])
                tplacement.append(t)
                prune_autos.append(False)
        else:
            current_node = current_node[:counter +1]
        # if all lists of nodes which we need to individualize are
        # empty, then we are done otherwise we still need to
        # individualize some nodes.  search_vertex is a flag that lets
        # us know when we have found an appropriate vertex to
        # individualize
        search_vertex = True
        while not Complete and search_vertex:
            # if cells[counter] is empty, step back a level
            while len(cells[counter]) == 0 and not Complete:
                counter += -1
                if counter < 0:
                    Complete = True
            # check to see if cell should be pruned based on
            # discovered automorphisms.  A cell is only pruned after
            # the first time we use it.  The first time we
            # individualize from cell prune_autos is false.  Note that
            # the complete option below is only to save time from
            # stepping through pruning when we are already done
            if not prune_autos[counter] or Complete:
                prune_autos[counter] = True
            else:
                if prune_autos[counter] is True:
                    prune_autos[counter] = 0
                if prune_autos[counter] < len(automorphisms):
                    # prune cell based on automorphisms fixing current node
                    cells[counter] = update_cell(current_node[counter], cells[counter], automorphisms[prune_autos[counter]:])
                    prune_autos[counter] = len(automorphisms)
            # try and get vertex:
            try:
                # the node we will individualize
                vertex = min(set(cells[counter]))
                search_vertex = False
            except ValueError:
                # ValueErrors occur when we have pruned away the
                # entire cell.  In this case we step back a level in
                # the search tree
                pass
        if not Complete:
            # At this point we have found a vertex, 'vertex' from
            # cells[counter] which we want to individualize.  remove
            # the vertex from our list of nodes to individualize
            cells[counter].remove(vertex)
            # get the current partition and t value: t is index of the
            # set in the partition which contains vertex
            this_partition = current_node[counter][:]
            t = tplacement[counter]
            # remove vertex from this set in the partition and update
            # the partition so that vertex is in its own partition
            # class.(Individualize the vertex).
            newset = this_partition[t][:]
            newset.remove(vertex)
            this_partition[t:t+1] = [[vertex], newset]
            # refine (make equitable)
            new_node = refinement(graph, this_partition, [[vertex]])
            try:
                node_indicator[counter+ 1] = node_indicator[counter] + (partition_value(new_node),)
            except IndexError:
                node_indicator.append(node_indicator[counter] + (partition_value(new_node), ))
            number_nodes += 1
            # now we have produced a new node - we should decide if we
            # can prune this part of the tree or not based on its
            # indicator value and possibly the corresponding adj
            # matrix if it is a terminal node.
            jump_back = False
            # check to see if we already have a best node with which
            # to compare indicator values.
            if not best_node == ():
                # if one node is longer than the other, we should only
                # compare the beginnings of each:
                maxlen = min(len(node_indicator[counter+1]),len(best_node[1]))
                if node_indicator[counter +1][:maxlen] < best_node[1][:maxlen]:
                    # if we have produced a node with lower indicator
                    # value then we do not need to search the rest of
                    # the subtree rooted from this node.  In this
                    # case, see how far we can jump back:
                    try:
                        counter =  max([i for i in range(maxlen) if node_indicator[counter +1][:i+1] == best_node[1][:i+1]])+1
                    except ValueError:
                        counter = 0
                    jump_back = True
            # otherwise, the subtree rooted at this node is worth searching so
            # update our node to reflect the latest equitable partition
            if not jump_back:
                try:
                    current_node[counter +1] = new_node + []
                except IndexError:
                    current_node.append(new_node + [])
                counter += 1
                if discrete(new_node):
                    # if we have come to a terminal node we find the
                    # corresponding adj matrix.  Now there are a
                    # couple of possibilities:
                    
                    # 1) This is the first terminal node produced. If
                    # so, store the appropriate info and move on.
                    
                    # 2) The new adj matrix has better value (as
                    # string) than does our current best.  In this
                    # case we update our best
                    
                    # 3) The new adj matrix is equal to either that of
                    # best_node or first_terminal node In this case we
                    # have found a new automorphism and can jump back
                    # in the search tree
                    number_tnodes += 1
                    new_adj = get_adj(graph, new_node)
                    if first_terminal_node == ():
                        first_terminal_node = (current_node[counter], node_indicator[counter], new_adj)
                        best_node = first_terminal_node[:]
                    else:
                        if best_node[1:3] < (node_indicator[counter], new_adj):
                            best_node = (current_node[counter], node_indicator[counter], new_adj)
                        elif best_node[2] == new_adj:
                            # We have found an automorphism with adj of best
                            new_auto = {}
                            for i in range(len(best_node[0])):
                                new_auto[best_node[0][i][0]] = current_node[counter][i][0]
                            generators.append(new_auto)
                            (fix, orbit_reps) = update_automorphisms(automorphisms, new_auto)
                            # We can at least jump back to 'a' below
                            # based on this automorphism
                            a = max([i for i in range(len(current_node)) if i < counter and pfixp(current_node[i], fix)])
                            jump_back = True
                        if first_terminal_node[2] == new_adj and not first_terminal_node == best_node:
                            # We have found an automorphism with adj
                            # of first_terminal_node
                            new_perm = {}
                            for i in range(len(first_terminal_node[0])):
                                new_auto[first_terminal_node[0][i][0]] = current_node[counter][i][0]
                            (fix, orbit_reps) = update_automorphisms(automorphisms, new_auto)
                            # We can at least jump back to 'b' below
                            # based on this automorphism
                            b = max([i for i in range(len(current_node)) if i < counter and pfixp(current_node[i], fix)])
                            if jump_back:
                                # if we have discovered two
                                # automorphisms, jump back as far as
                                # possible
                                counter = min(a,b)
                            else:
                                counter = b
                            jump_back = True
                        elif jump_back:
                            counter = a
                # here ends the loop for having found a terminal node
            # here ends the if statement for not jumping back due to
            # low indicator value
        # here ends that part of the algorithm where a refinement is
        # made
    # here ends the main loop of the algorithm; the search tree has
    # been conquered!
    perm_inverse = {}
    #length = range(len(best_node[0]))
    #for i in length:
    #    perm_inverse[best_node[0][i][0]] = i
    # decode the permutation
    for i in length:
        perm_inverse[decoder[best_node[0][i][0]]] = decoder[i]
    # decode the graph
    #graph.adj = adj_permute(graph.adj, decoder)
    #graph.pred = adj_permute(graph.pred, decoder)
    #graph.succ = graph.adj
    # uncomment the following to see how much time is spent doing what.
    
    # print "Number of refinements:", number_nodes
    # print "Number of terminal nodes calculated:", number_tnodes
    # print "Number of distinct automorphisms found:", len(automorphisms)
    return perm_inverse, generators


def pfixp(partition, perm_fix):
    fixed = True
    i = 0
    while fixed and i < len(partition):
        if len(partition[i]) == 1 and not perm_fix.__contains__(partition[i][0]):
            fixed = False
        i += 1
    #print partition, perm_fix, fixed
    return fixed
    

def update_cell(node, cell, perms):
    # find perms that fix our node
    fixing = [i for i in range(len(perms)) if pfixp(node, perms[i][0])]
    # for each of these, update cell:
    #print "old cell:", cell, "with node", node, "fixed by", fixing
    for i in fixing:
        cell = list(set(cell).intersection(perms[i][1]))
    #print "new cell:", cell
    return cell


def update_automorphisms(perms, perm):
    # first convert to cycles
    used = set([])
    un_used = set(perm)
    fix = []
    orbit_reps = []
    done = False
    while not done:
        try:
            element = min(un_used - used)
        except ValueError:
            done = True
        cycle_done = False
        cycle = [element]
        while not cycle_done:
            used.add(element)
            element = perm[element]
            if used.__contains__(element):
                cycle_done = True
            else:
                cycle.append(element)
                #print cycle
        if not done:
            # now we have produced cyclic permutation
            orbit_reps.append(min(cycle))
            if len(cycle) == 1:
                fix.append(cycle[0])
    if not perms.__contains__((set(fix), set(orbit_reps))):
        perms.append((set(fix), set(orbit_reps)))
    return (fix, orbit_reps)


def get_adj(graph, partition):
    # find the adj matrix as string associated with each terminal node
    length = range(len(partition))
    mystring = ''
    #define respective perm_inverse
    perm_inverse = {}
    for i in length:
        perm_inverse[partition[i][0]] = i
    tmp = adj_permute(graph.adj, perm_inverse)
    for i in length:
        for j in length:
            #if graph.adj[perm_inverse[i]].has_key(perm_inverse[j]):
            if tmp[i].has_key(j):
                value = 0
                for e in tmp[i][j]:
                    value += 2**e
                mystring += str(value)
            else:
                mystring += "0"
    return mystring


if __name__ == "__main__":
    import sys
    if sys.version_info[:2] < (2, 4):
        print "Python version 2.4 or later required for tests (%d.%d detected)." %  sys.version_info[:2]
        sys.exit(-1)
    import doctest
    # test comments in this module
    doctest.testmod()
    # run doctest unittests in tests directory
    doctest.testfile("tests/final_nauty.txt")    
